# Supplementary material for: Alkaline sphingomyelinase (ENPP7) attenuates DSS-induced colitis by modulating FOXO1-mediated antioxidative stress responses
Source: BMC Gastroenterol. 2026 Apr 14;26:315. doi: 10.1186/s12876-026-04832-3 (PMC13188645; doi:10.1186/s12876-026-04832-3)
Supplement: Supplementary file 1 — Supplementary Material 1. [file 12876_2026_4832_MOESM1_ESM.zip]

Archive with 7 entries (7 files):
- Western Blot Explanation and Marker Info.pdf
- Figure 3E Raw Western Blot Image.jpg
- Figure 4G Raw Western Blot Image (including CAT, SOD).jpg
- Figure 4G Raw Western Blot Image (including ENPP7, FOXO1, IL-1β, β-actin).jpg
- Figure 5G Raw Western Blot Image (including CAT, SOD).jpg
- Figure 5G Raw Western Blot Image (including ENPP7, FOXO1, β-actin).jpg
- Figure 5G Raw Western Blot Image (including IL-1β, β-actin).jpg
